# Supplementary material for: Potential Impact of Choline Alphoscerate on Depressive Symptoms in Association with Insulin Resistance in Elderly Patients with Type 2 Diabetes
Source: J Clin Med. 2025 Feb 28;14(5):1664. doi: 10.3390/jcm14051664 (PMC11900303; doi:10.3390/jcm14051664)
Supplement: Supplementary file 1 [file jcm-14-01664-s001.zip]

Archive with 4 entries (4 files):
- jcm-3445806 Table S1.pdf
- jcm-3445806 Table S2.pdf
- jcm-3445806 Table S3.pdf
- jcm-3445806 Table S4.pdf
